# Supplementary material for: Estimating shifts in diversification rates based on higher-level phylogenies
Source: Biol Lett. 2016 Oct;12(10):20160273. doi: 10.1098/rsbl.2016.0273 (PMC5095187; doi:10.1098/rsbl.2016.0273)
Supplement: R code [file rsbl20160273supp3.zip]

Archive with 1 entries (1 files):
- rsbl20160273file006
